# Supplementary material for: Ligand Binding Path Sampling Based on Parallel Cascade Selection Molecular Dynamics: LB-PaCS-MD
Source: Materials (Basel). 2022 Feb 17;15(4):1490. doi: 10.3390/ma15041490 (PMC8878848; doi:10.3390/ma15041490)
Supplement: Supplementary file 1 [file materials-15-01490-s001.zip]

Archive with 1 entries (1 files):
- materials-1545416-supplementary.pdf
